# Supplementary material for: Development of a Physiologically Based Model to Describe the Pharmacokinetics of Methylphenidate in Juvenile and Adult Humans and Nonhuman Primates
Source: PLoS One. 2014 Sep 3;9(9):e106101. doi: 10.1371/journal.pone.0106101 (PMC4153582; doi:10.1371/journal.pone.0106101)
Supplement: Text S2 — Methylphenidate PBPK model code. (TXT) [file pone.0106101.s011.txt]

 
    PROGRAM: PBPK model for Methylphenidate (MPH) and Ritalinic acid (RA) in adult and young humans and monkeys. 


    ! Constant values in CSL code may be superseded by M file values.
    ! Codes for the estimation of physiological parameters for children are provided in another supplementary file.  
      

    INITIAL
                         !!!!!!!!!!!!!!!!!!! Physiological Parameters !!!!!!!!!!!!!!!!!!!
   
    ! Fractional Blood Flows to Tissues (fraction of cardiac output) 

    CONSTANT QCC                  = 15.87       !(L/h/kg^0.75) |Cardiac output 
    CONSTANT QFatC                = 0.053       !(%QC)         |Fractional blood flow to the fats 
    CONSTANT QbrainC              = 0.11        !(%QC)         |Fractional blood flow to the brain 
    Constant QgonadC              = 0.00054     !(%QC)         |Fractional blood flow to the gonads
    CONSTANT QHeartC              = 0.038       !(%QC)         |Fractional blood flow to the heart
    CONSTANT QLiverC              = 0.24        !(%QC)         |Fractional blood flow to the liver
	  
    
    ! Fractional Tissue Volumes of BW
   
    CONSTANT BW                   = 75          !(kg)        |Body weight
    CONSTANT VplasmaC             = 0.0435      !(%BW)       |Fractional Volume of the Plasma
    CONSTANT VFatC                = 0.213       !(%BW)       |Fractional Volume of the fat
    CONSTANT VbrainC              = 0.02        !(%BW)       |Fractional Volume of the brain
    CONSTANT VgonadC              = 0.0007      !(%BW)       |Fractional Volume of the gonads
    CONSTANT VHeartC              = 0.0045      !(%BW)       |Fractional Volume of the heart
    CONSTANT VLiverC              = 0.026 	!(%BW)       |Fractional Volume of the liver
    CONSTANT VbodyC               = 1	        !(%BW)       |Fractional Volume of the body
                
	
                       !!!!!!!!!!!!!!!!!!! Chemical Specific Parameters!!!!!!!!!!!!!!!!!!!
  
    ! Partition Coefficients for MPH

    CONSTANT PFat         = 1.79 !(no units)|Partitioning into the fat   (Fat/blood)       
    CONSTANT Pbrain       = 6.07 !(no units)|Partitioning into the brain (Brain/blood)
    CONSTANT PRich        = 5.66 !(no units)|Partitioning into the richly perfused tissues (Richly perfused/blood)	
    CONSTANT PSlow        = 2.47 !(no units)|Partitioning into the slowly perfused tissues (Slowly perfused/blood)		
    CONSTANT PGonad       = 3.12 !(no units)|Partitioning into the gonads (Gonads/blood)
    CONSTANT Pheart       = 2.19 !(no units)|Partitioning into the heart (Heart/blood)
    CONSTANT PLiver       = 5.66 !(no units)|Partitioning into the liver (Liver/blood)


    ! Kinetic Parameters

    !! MPH oral uptake and metabolism

    CONSTANT GEdC         = 0         !(1/h/kg^-0.25)|Gastric emptying for d-MPH 
    CONSTANT GElC         = 0         !(1/h/kg^-0.25)|Gastric emptying for l-MPH
    CONSTANT K3dC         = 0         !(1/h/kg^-0.25)|Oral uptake of d-MPH from the small intestine to the liver 
    CONSTANT K3lC         = 0         !(1/h/kg^-0.25)|Oral uptake of l-MPH from the small intestine to the liver
    CONSTANT Kmliverd     = 27600     !(ug/L)        |Km of d-MPH hydrolysis in the liver
    CONSTANT Kmliverl     = 10172     !(ug/L)        |Km of l-MPH hydrolysis in the liver
    CONSTANT VmaxliverdC  = 38000     !(ug/h/kg^0.75)|Vmax of d-MPH hydrolysis in the liver  
    CONSTANT VmaxliverlC  = 90000     !(ug/h/kg^0.75)|Vmax of l-MPH hydrolysis in the liver 
    CONSTANT kmetdC       = 0         !(L/h/kg^0.75) |Clearance term of d-MPH oxidation in the liver 
    CONSTANT KmetlC       = 0         !(L/h/kg^0.75) |Clearance term of l-MPH oxidation in the liver 
    CONSTANT K5lC         = 0         !(1/h/kg^0.75) |Metabolism of d-MPH in the small intestine
    CONSTANT K5dC         = 0         !(1/h/kg^0.75) |Metabolism of l-MPH in the small intestine
    CONSTANT F            = 1         !(no units)    |Fraction of MPH metabolized in the gut undergoing hydrolysis 

    !! Urinary excretion of RA

    CONSTANT Ku_RAdC      = 0         !(L/h/kg^0.75) |Urinary excretion of d-RA
    CONSTANT Ku_RAlC      = 0         !(L/h/kg^0.75) |Urinary excretion of l-RA

                                    !!!!!!!!!!!!!!!!!!! Dosing Parameters!!!!!!!!!!!!!!!!!!!


    CONSTANT TSTOP        = 24        !(h)           |simulatioin period
    CONSTANT tlen         = 0.05      !(h)           |Length of oral gavage exposure 
    CONSTANT IVTime       = 0.01      !(h)           |Length of IV dosing
    CONSTANT IVdoseCd     = 0.0       !(ug/Kg)       |IV dose for d-MPH
    CONSTANT IVdoseCl     = 0.0       !(ug/Kg)       |IV dose for l-MPH
    CONSTANT Pdosec_Md    = 0.0       !(ug/Kg)       |oral dose for d-MPH
    CONSTANT Pdosec_Ml    = 0.0       !(ug/Kg)       |oral dose for l-MPH

  
    !!!!!!!!!!!!!!!!!!!!!!!!!!!!!!!        Multiple Dosage Schedules      !!!!!!!!!!!!!!!!!
    !!!!!   CONSTANT tstart = 0.0         !(h)|Time for the start of dosing            !!!!
    !!!!!   count           = 0.0         !(no units)|Counting of repeated dose times  !!!!
    !!!!!   day             = 0.0         !(h)|Accumulated hour of the day             !!!!
    !!!!!   week            = 0.0         !(day)|Accumulated day of the week           !!!!
    !!!!!!!!!!!!!!!!!!!!!!!!!!!!!!!!!!!!!!!!!!!!!!!!!!!!!!!!!!!!!!!!!!!!!!!!!!!!!!!!!!!!!!!
   
    END ! INITIAL
 
	
    DYNAMIC

		ALGORITHM IALG        = 2
		NSTEPS    NSTP        = 1
		MAXTERVAL MAXT        = 1.0e9
		MINTERVAL MINT        = 1.0e-9
                CINTERVAL CINT        = 0.01 
	
    
    !!!!!!!!!!!!!!!!!!!!!!!!!!!!!!!!!  Multiple Dosage Schedules  for monkeys       !!!!!!!!!!!!!!!!!!!!!!!!!!!!!!!!!!!!
    !!!!!!MPH was given twice a day, 4 h apart,five days a week,only one dosing on the day when blood was collected   !!!
    !!!   DISCRETE  ODint                                                                                            !!!
    !!!   SCHEDULE  ODon .AT. tstart                                                                                 !!!
    !!!   END                                                                                                        !!!
    !!!                                                                                                              !!!
    !!!   Dlast       = TSTOP - 24.0                                                                                 !!!
    !!!                                                                                                              !!!
    !!!   DISCRETE ODon                                                                                              !!!
    !!!   IF(T.LE.Dlast) THEN                      !only one dosing on the day when blood was collected              !!!
    !!!   INTERVAL C2 = 4.0                        !repeated dosing with intervals of 4h                             !!!
    !!!     IF(week .LT. 5 .AND. Day .LT. 8) THEN  !dosing schedule:twice a day, 5 days a week                       !!!
    !!!     Rdosed    = (Pdosec_Md*BW)/tlen                                                                          !!!
    !!!     Rdosel    = (Pdosec_Ml*BW)/tlen                                                                          !!!
    !!!     count     = count + 1                  !counting of repeated dose times                                  !!!
    !!!     SCHEDULE ODoff .AT. T+tlen             !stop dosing at time "T+tlen"                                     !!!
    !!!     ENDIF                                                                                                    !!!
    !!!   day         = day + 4                    !accumulated hour of the day                                      !!!
    !!!   IF(Day  .EQ. 24.0)     week = week + 1.0 !accumulated day of the week                                      !!!
    !!!   IF(Day  .EQ. 24.0)     Day  = 0.0        !restart a new day every 24 hour                                  !!!
    !!!   IF(week .EQ. 7.0)      week = 0.0        !restart a new week every 7 days                                  !!!
    !!!   ENDIF                                                                                                      !!!
    !!!   END                                                                                                        !!!
    !!!                                                                                                              !!!
    !!!   DISCRETE ODoff                                                                                             !!!                                                        
    !!!   Rdosed     = 0.0                                                                                           !!!
    !!!   Rdosel     = 0.00                                                                                          !!!
    !!!   END                                                                                                        !!!
    !!!!!!!!!!!!!!!!!!!!!!!!!!!!!!!!!!!!!!!!!!!!!!!!!!!!!!!!!!!!!!!!!!!!!!!!!!!!!!!!!!!!!!!!!!!!!!!!!!!!!!!!!!!!!!!!!!!!


    !!!!!!!!!!!!!!!!!!!!!!!!!!!!!!!!!!   Multiple Dose Schedule for humans   !!!!!!!!!!!!!!!!!!!!!!!!!!!!!!!!!!!!!!!!!!!
    !!!!!!MPH given at 4 h interval, twice a day, seven days a week                                                  !!!
    !!!   DISCRETE  ODint                                                                                            !!!
    !!!   SCHEDULE  ODon .AT. tstart                                                                                 !!!
    !!!   END                                                                                                        !!!
    !!!														     !!!
    !!!   DISCRETE ODoff                                                                  			     !!!                                                                                               
    !!!   Rdosed   = 0.0										             !!!												    											    !!!
    !!!   Rdosel   = 0.00 											     !!!
    !!!   END													     !!!
    !!!													             !!!
    !!!   DISCRETE ODon												     !!!
    !!!   INTERVAL C2 = 4.0 											     !!!
    !!!   IF (Day .LT. 8.0) THEN 										     !!!                
    !!!   Rdosed      = (Pdosec_Md*BW)/tlen								             !!!
    !!!   Rdosel      = (Pdosec_Ml*BW)/tlen 							                     !!!
    !!!   count = count + 1										             !!!
    !!!   SCHEDULE ODoff .AT. T+tlen     								             !!!
    !!!   ENDIF                                                                                                      !!!
    !!!   Day = Day + 4                                                                                              !!!
    !!!   IF (Day .EQ. 24)    Day = 0.0                                                                              !!!
    !!!   END                                                                                                        !!!
    !!!!!!!!!!!!!!!!!!!!!!!!!!!!!!!!!!!!!!!!!!!!!!!!!!!!!!!!!!!!!!!!!!!!!!!!!!!!!!!!!!!!!!!!!!!!!!!!!!!!!!!!!!!!!!!!!!!!

    DERIVATIVE
    
    !scaled blood flows
    
    QC                     = QCC*BW^0.75                         !(L/h)|Cardiac Output
    QFat                   = QFatC*QC                            !(L/h)|Blood flow to the fat
    QBrain                 = QBrainC*QC                          !(L/h)|Blood flow to the brain
    Qgonad                 = QgonadC*QC                          !(L/h)|Blood flow to the gonads
    QLiver                 = QLiverC*QC                          !(L/h)|Blood flow to the liver
    QHeart                 = QHeartC*QC                          !(L/h)|Blood flow to the heart
    QS                     = 0.24*QC - QFat-Qheart               !(L/h)|Blood flow to the slowly perfused tissues
    QR                     = 0.76*QC - QLiver - Qgonad - Qbrain  !(L/h)|Blood flow to the rapidly perfused tissues
  

    !Scaled tissue volumes

    VLiver                 = VLiverC*BW                              !(L)|Volume of the liver
    VFat                   = VFatC*BW                                !(L)|Volume of the fat
    Vgonad                 = VgonadC*BW                              !(L)|Volume of the gonads
    VS                     = 0.60*BW -VFat-Vheart                    !(L)|Volume of the slowly perfused tissues             
    VR                     = 0.33*BW -VLiver-Vplasma -Vgonad-Vbrain  !(L)|volume of the rapidly perfused tissues          
    VPlasma                = VPlasmaC*BW                             !(L)|Volume of the plasma
    Vbrain                 = VbrainC*BW                              !(L)|Volume of the brain
    Vheart                 = VheartC*BW                              !(L)|Volume of the heart
    Vbody                  = VbodyC*BW                               !(L)|Volume of the body compartment

    !Scaled kinetic parameters

    GEd                    = GEdC/BW^0.25         !(1/h)|Gastric emptying for d-MPH
    GEl                    = GElC/BW^0.25         !(1/h)|Gastric emptying for l-MPH
    K3d                    = K3dC/BW^0.25         !(1/h)|Oral uptake of d-MPH from small intestine to the liver
    K5d                    = K5dC*BW^0.75         !(1/h)|Enterocyte metabolism of d-MPH  
    K3l                    = K3lC/BW^0.25         !(1/h)|Oral uptake of l-MPH from small intestine to the liver
    K5l                    = K5lC*BW^0.75         !(1/h)|Enterocyte metabolism of l-MPH 
    Vmaxliverd             = VmaxliverdC*BW^0.75  !(ug/h)|Vmax of d-MPH hydrolysis in the liver
    Vmaxliverl             = VmaxliverlC*BW^0.75  !(ug/h)|Vmax of l-MPH hydrolysis in the liver
    Ku_RAd                 = Ku_RAdC*BW**0.75     !(L/h) |Urinary excretion of d-RA
    Ku_RAl                 = Ku_RAlC*BW**0.75     !(L/h) |Urinary excretion of l-RA
    Kmetd                  = KmetdC*BW**0.75      !(L/h) |Clearance of d-MPH in the liver via oxidation
    Kmetl                  = KmetlC*BW**0.75      !(L/h) |Clearance of l-MPH in the liver via oxidation

    !Scaled dosing parameters

    IVdosed               = IVdoseCd*BW           !(ug)|intravenous dose of d-MPH  
    IVdosel               = IVdoseCl*BW           !(ug)|intravenous dose of l-MPH
    IVd                   = (IVdosed)/IVtime      !(ug/h)|intravenous dosing rate of d-MPH
    IVl                   = (IVdosel)/IVtime      !(ug/h)|intravenous dosing rate of l-MPH
    IVZONE                = RSW(T.GT.IVtime,0.,1.)!(no units)|real (floating point) switch
    IVrd                  = IVd*IVZONE            !(ug/h)|Scheduled intravenous dosing of d-MPH
    IVrl                  = IVl*IVZONE            !(ug/h)|Scheduled intravenous dosing of l-MPH
    AIVd                  = integ(IVrd,0.)        !(ug)|Amount of d-MPH received by i.v.
    AIVl                  = integ(IVrl,0.)        !(ug)|Amount of l-MPH received by i.v.
 
    Dose_Md               = Pdosec_Md*BW          !(ug)|Oral dose of d-MPH   
    Dose_Ml               = Pdosec_Ml*BW          !(ug)|Oral dose of l-MPH
    Rdosed1               = (Dose_Md)/tlen        !(ug/h)|oral dosing rate of d-MPH
    Rdosel1               = (Dose_Ml)/tlen        !(ug/h)|oral dosing rate of l-MPH
    oralZONE              = RSW(T.GT.tlen,0.,1.)  !(no units)|real (floating point) switch
    Rdosed                = Rdosed1*oralZONE      !(ug/h)|Scheduled oral dosing of d-MPH
    Rdosel                = Rdosel1*oralZONE      !(ug/h)|Scheduled oral dosing of l-MPH
    ADosed                = Integ (RDosed,0.0)    !(ug)|Amount of d-MPH received by oral
    ADosel                = Integ (RDosel,0.0)    !(ug)|Amount of l-MPH received by oral

    !! model for d-MPH
    !---- d-MPH Amount in stomach

    RSTd                   = Rdosed-RGEd      !(ug/h)|Rate of d-MPH amount change in stomach 
    ASTd                   = integ(RSTd,0.)   !(ug)  |Amout of d-MPH in the stomach
    RGEd                   = GEd*ASTd         !(ug/h)|Rate of gastric emptying of d-MPH
    AGEd                   = integ(RGEd, 0)   !(ug)  |Amount of gastric emptying of d-MPH
    
    !---- d-MPH Amount in small intestine
    RSId                   = RGEd-R3d-Rxd     !(ug/h)|Rate of d-MPH amount change in small intestine 
    ASId                   = integ(RSId,1E-33)!(ug)  |Amout of d-MPH in the small intestine
    Rxd                    = K5d*ASId         !(ug/h)|Rate of d-MPH metabolism in the gut
    Axd                    = integ(Rxd,1E-33) !(ug)  |Amount of d-MPH metabolized in the gut
    R3d                    = K3d*ASId         !(ug/h)|Rate of systemic d-MPH uptake from small intestine
    A3d                    = integ(R3d,0.)    !(ug)  |Amount of systemic d-MPH uptake from small intestine

    !----Amount of d-MPH in the plasma
    Rplasmad               =  QC*(CVd-CAd)         !(ug/h)|Rate of d-MPH amount change in the plasma.
    APlasmad               =  INTEG (Rplasmad,0)   !(ug)  |Amout of d-MPH in the plasma.
    CAd                    =  Aplasmad/Vplasma     !(ug/L)|d-MPH concentration in the artery plasma.
    CVd                    =  (CVLiverd*QLiver + CVFatd*QFat + CVRd*QR +CVSd*QS+ CVgonadd*Qgonad+ CVbraind*Qbrain+CVheartd*Qheart+IVRd)/QC !(ug/L)|d-MPH concentration in the venous plasma.

    !----Amount of d-MPH in the fat 
    RAFatd                 = QFat*(CAd-CVfatd)     !(ug/h)|Rate of d-MPH amount change in the fat.
    AFatd                  = INTEG(RAFatd, 0.0)    !(ug)  |Amout of d-MPH in the fat.
    CVFatd                 = AFatd/(VFat*PFat)     !(ug/L)|venous blood concentration of d-MPH leaving the fat.
    CFatd                  = AFatd/VFat		   !(ug/L)|d-MPH concentration in the fat.					

    !----Amount of d-MPH in the gonads
    RAgonadd               = Qgonad*(Cad-CVgonadd)   !(ug/h)|Rate of d-MPH amount change in the gonads.
    Agonadd                = INTEG(RAgonadd, 0.)     !(ug)  |Amout of d-MPH in the goands.
    CVgonadd               = Agonadd/(Vgonad*Pgonad) !(ug/L)|venous blood concentration of d-MPH leaving the gonads.
    Cgonadd                = Agonadd/Vgonad          !(ug/L)|d-MPH concentration in the goands.
			
    !----Amount of d-MPH in the liver 
    RALiverd               = QLiver*(CAd-CVliverd)+R3d-Rmet_liverd-Rmetd   !(ug/h)|Rate of d-MPH amount change in the liver.  
    ALiverd                = INTEG(RAliverd,0.0)      !(ug)  |Amout of d-MPH in the liver.                
    CVLiverd               = ALiverd/(VLiver*PLiver)  !(ug/L)|venous blood concentration of d-MPH leaving the liver.                  
    CLiverd                = ALiverd/VLiver           !(ug/L)|d-MPH concentration in the liver.
    Rmetd                  = Kmetd*CVliverd           !(ug/h)|Rate of d-MPH oxidation in the liver
    Ametd                  = INTEG (Rmetd, 0)	      !(ug)  |Amount of d-MPH oxidation in the liver                          			 
    Rmet_liverd            = Vmaxliverd*CVliverd/(Kmliverd*(1+(CVliverl/Kmliverl)) +CVliverd)!(ug/h)| Rate of d-MPH hydrolysis in the liver   
    Amet_liverd            = INTEG(Rmet_liverd, 0.0)  !(ug)  |Amount of d-MPH hydrolysis in the liver  
        
    !----Amount of d-MPH in the brain
    Rbraind                = Qbrain*(CAd-CVbraind)    !(ug/h)|Rate of d-MPH amount change in the brain.
    Abraind                = INTEG(Rbraind,0.0)       !(ug)  |Amout of d-MPH in the brain.
    CVbraind               = Abraind/(Vbrain*Pbrain)  !(ug/L)|venous blood concentration of d-MPH leaving the brain.
    Cbraind                = Abraind/Vbrain           !(ug/L)|d-MPH concentration in the brain.

    !----Amount of d-MPH in rapidly perfused tissues 
    RARd                   = QR*(CAd-CVRd)            !(ug/h)|Rate of d-MPH amount change in the rapidly perfused tissues 
    ARd                    = INTEG(RARd,0.0)          !(ug)  |Amout of d-MPH in the rapidly perfused tissues 
    CVRd                   = ARd/(VR*PRich)           !(ug/L)|venous blood concentration of d-MPH leaving the rapidly perfused tissues 
    CRd                    = ARd/VR		      !(ug/L)|d-MPH concentration in the rapidly perfused tissues						
    
    !----Amount of d-MPH in slwoly perfused tissues
    RASd                   = QS*(CAd-CVSd)            !(ug/h)|Rate of d-MPH amount change in the slowly perfused tissues 
    ASd                    = INTEG(RASd,0.0)          !(ug)  |Amout of d-MPH in the slowly perfused tissues 
    CVSd                   = ASd/(VS*PSlow)           !(ug/L)|venous blood concentration of d-MPH leaving the slowly perfused tissues 
    CSd                    = ASd/VS                   !(ug/L)|d-MPH concentration in the slowly perfused tissues

    !----Amount of d-MPH in the heart
    Rheartd                = QHeart*(CAd-CVheartd)    !(ug/h)|Rate of d-MPH amount change in the heart
    Aheartd                = INTEG(Rheartd,0.0)       !(ug)  |Amout of d-MPH in the heart
    CVheartd               = Aheartd/(Vheart*Pheart)  !(ug/L)|venous blood concentration of d-MPH leaving the heart
    Cheartd                = Aheartd/Vheart           !(ug/L)|d-MPH concentration in the heart

    !! Model for d-RA
    Rmet_RAd               = Rmet_liverd*(220/233.3062) !(ug/h)|formation rate of d-RA in the liver
    Amet_RAd               = Integ (Rmet_RAd, 0)        !(ug)  |Amount of d-RA formed in the liver
    RRAurined              = Ku_RAd*CVRAd               !(ug/h)|rate of d-RA excretion into the urine
    ARAurined              = integ(RRAurined,0.)        !(ug)  |Amount of d-RA excretion into the urine
    RxRAd                  = Rxd*F*(220/233.3062)       !(ug/h)|Formation and uptake rate of d-RA from the gut into the system
    AxRAd                  = Integ (RxRAd, 0)           !(ug)  |Amoutn of RA formed in the gut and taken up into the system
    Rplasmarad             = Rmet_RAd - RRAurined+RxRAd !(ug/h)|Rate of d-RA amount change in the system
    APlasmarad             = INTEG(Rplasmarad, 0)       !(ug)  |Amount of d-RA in the system
    CVrad                  = Aplasmarad/Vbody           !(ug/L)|d-RA concentration in the system

   
    !! model for l-MPH
    !---- l-MPH Amount in stomach

    RSTl                   = Rdosel-RGEl      !(ug/h)|Rate of l-MPH amount change in stomach 
    ASTl                   = integ(RSTl,0.)   !(ug)  |Amout of l-MPH in the stomach
    RGEl                   = GEl*ASTl         !(ug/h)|Rate of gastric emptying of l-MPH
    AGEl                   = integ(RGEl, 0)   !(ug)  |Amount of gastric emptying of l-MPH
    
    !---- l-MPH Amount in small intestine
    RSIl                   = GEl*ASTl-R3l-Rxl !(ug/h)|Rate of l-MPH amount change in small intestine 
    ASIl                   = integ(RSIl,1E-33)!(ug)  |Amout of l-MPH in the small intestine
    Rxl                    = K5l*ASIl         !(ug/h)|Rate of l-MPH metabolism in the gut
    Axl                    = integ(Rxl,1E-33) !(ug)  |Amount of l-MPH metabolized in the gut
    R3l                    = K3l*ASIl         !(ug/h)|Rate of systemic l-MPH uptake from small intestine
    A3l                    = integ(R3l,0.)    !(ug)  |Amount of systemic l-MPH uptake from small intestine

    !----Amount of l-MPH in the plasma
    Rplasmal               =  QC*(CVl-CAl)         !(ug/h)|Rate of l-MPH amount change in the plasma.
    APlasmal               =  INTEG (Rplasmal,0)   !(ug)  |Amout of l-MPH in the plasma.
    CAl                    =  Aplasmal/Vplasma     !(ug/L)|l-MPH concentration in the artery plasma.
    CVl                    =  (CVLiverl*QLiver + CVFatl*QFat + CVRl*QR +CVSl*QS+ CVgonadl*Qgonad+ CVbrainl*Qbrain+CVheartl*Qheart+IVRl)/QC !(ug/L)|l-MPH concentration in the venous plasma.

    !----Amount of l-MPH in the fat 
    RAFatl                 = QFat*(CAl-CVfatl)     !(ug/h)|Rate of l-MPH amount change in the fat.
    AFatl                  = INTEG(RAFatl, 0.0)    !(ug)  |Amout of l-MPH in the fat.
    CVFatl                 = AFatl/(VFat*PFat)     !(ug/L)|Venous blood concentration of l-MPH leaving the fat.
    CFatl                  = AFatl/VFat		   !(ug/L)|l-MPH concentration in the fat.					

    !----Amount of l-MPH in the gonads
    RAgonadl               = Qgonad*(Cal-CVgonadl)   !(ug/h)|Rate of l-MPH amount change in the gonads.
    Agonadl                = INTEG(RAgonadl, 0.)     !(ug)  |Amout of l-MPH in the goands.
    CVgonadl               = Agonadl/(Vgonad*Pgonad) !(ug/L)|Venous blood concentration of l-MPH leaving the gonads.
    Cgonadl                = Agonadl/Vgonad          !(ug/L)|l-MPH concentration in the goands.
			
    !----Amount of l-MPH in the liver 
    RALiverl               = QLiver*(CAl-CVliverl)+R3l-Rmet_liverl-Rmetl   !(ug/h)|Rate of l-MPH amount change in the liver.  
    ALiverl                = INTEG(RAliverl,0.0)      !(ug)  |Amout of l-MPH in the liver.                
    CVLiverl               = ALiverl/(VLiver*PLiver)  !(ug/L)|venous blood concentration of l-MPH leaving the liver.                  
    CLiverl                = ALiverl/VLiver           !(ug/L)|l-MPH concentration in the liver.
    Rmetl                  = Kmetl*CVliverl           !(ug/h)|Rate of l-MPH oxidation in the liver
    Ametl                  = INTEG (Rmetl, 0)	      !(ug)  |Amount of l-MPH oxidation in the liver                          			 
    Rmet_liverl            = Vmaxliverl*CVliverl/(Kmliverl*(1+(CVliverd/Kmliverd)) +CVliverl)!(ug/h)| Rate of l-MPH hydrolysis in the liver   
    Amet_liverl            = INTEG(Rmet_liverl, 0.0)  !(ug)  |Amount of l-MPH hydrolysis in the liver  
        
    !----Amount of l-MPH in the brain
    Rbrainl                = Qbrain*(CAl-CVbrainl)    !(ug/h)|Rate of l-MPH amount change in the brain.
    Abrainl                = INTEG(Rbrainl,0.0)       !(ug)  |Amout of l-MPH in the brain.
    CVbrainl               = Abrainl/(Vbrain*Pbrain)  !(ug/L)|venous blood concentration of l-MPH leaving the brain.
    Cbrainl                = Abrainl/Vbrain           !(ug/L)|l-MPH concentration in the brain.

    !----Amount of l-MPH in rapidly perfused tissues 
    RARl                   = QR*(CAl-CVRl)            !(ug/h)|Rate of l-MPH amount change in the rapidly perfused tissues 
    ARl                    = INTEG(RARl,0.0)          !(ug)  |Amout of l-MPH in the rapidly perfused tissues 
    CVRl                   = ARl/(VR*PRich)           !(ug/L)|venous blood concentration of l-MPH leaving the rapidly perfused tissues 
    CRl                    = ARl/VR		      !(ug/L)|l-MPH concentration in the rapidly perfused tissues						
    
    !----Amount of l-MPH in slwoly perfused tissues
    RASl                   = QS*(CAl-CVSl)            !(ug/h)|Rate of l-MPH amount change in the slowly perfused tissues 
    ASl                    = INTEG(RASl,0.0)          !(ug)  |Amout of l-MPH in the slowly perfused tissues 
    CVSl                   = ASl/(VS*PSlow)           !(ug/L)|venous blood concentration of l-MPH leaving the slowly perfused tissues 
    CSl                    = ASl/VS                   !(ug/L)|l-MPH concentration in the slowly perfused tissues

    !----Amount of l-MPH in the heart
    Rheartl                = QHeart*(CAl-CVheartl)    !(ug/h)|Rate of l-MPH amount change in the heart
    Aheartl                = INTEG(Rheartl,0.0)       !(ug)  |Amout of l-MPH in the heart
    CVheartl               = Aheartl/(Vheart*Pheart)  !(ug/L)|Venous blood concentration of l-MPH leaving the heart
    Cheartl                = Aheartl/Vheart           !(ug/L)|l-MPH concentration in the heart

    !! Model for l-RA
    Rmet_RAl               = Rmet_liverl*(220/233.3062) !(ug/h)|formation rate of l-RA in the liver
    Amet_RAl               = Integ (Rmet_RAl, 0)        !(ug)  |Amount of l-RA formed in the liver
    RRAurinel              = Ku_RAl*CVRAl               !(ug/h)|rate of l-RA excretion into the urine
    ARAurinel              = integ(RRAurinel,0.)        !(ug)  |Amount of l-RA excretion into the urine
    RxRAl                  = Rxl*F*(220/233.3062)       !(ug/h)|formation and uptake rate of l-RA from the gut into the system
    AxRAl                  = Integ (RxRAl, 0)           !(ug)  |Amoutn of RA formed in the gut and taken up into the system
    Rplasmaral             = Rmet_RAl - RRAurinel+RxRAl !(ug/h)|Rate of l-RA amount change in the system
    APlasmaral             = INTEG(Rplasmaral, 0)       !(ug)|Amount of l-RA in the system
    CVral                  = Aplasmaral/Vbody           !(ug/L)|l-RA concentration in the system


    !!mass balance based on single dose unless otherwise specified 
    ctotal     = cvd + cvl             !(ug/L)|Total concentration of d- and l-MPH
    ctotalra   = cvrad +cvral          !(ug/L)|Total concentration of d- and l-RA
    amet       = ametd + ametl         !(ug)|Total amount of MPH subject to oxidation in the liver
    Perra      = (ARAurined+ARAurinel)*(233.3062/220)/(Dose_Ml+Dose_Md +IVdosed+IVdosel+1e-34)  !(no unit)|Percentage of total dose excreted into the urine as RA 
    Qtotal     = Qliver+QFat+QR+QS+ Qgonad +Qbrain + Qheart                                     !(L/h)|total blood flow 
    Qbal       = QC-Qtotal                                                                      !(L/h)|blood flow balance
    BWorgans   = Vliver+ vplasma+ VR+ VS + VFat+ Vgonad + Vbrain + Vheart                       !(L)|total tissue volumes 
    TMASSMP    = Aplasmad + ALiverd + AFatd + ASd + ARd + Agonadd + Abraind  + Aheartd+Aplasmal + ALiverl + AFatl + ASl + ARl + Agonadl + Abrainl  + Aheartl  !(ug)|total amount of MPH in MPH compartments 
    LossMP     = Amet_liverd +Ametd+ Amet_liverl +Ametl                                         !(ug)|Amount of total MPH metabolized in the liver 
    massmp     = A3d+A3l + AIVd+AIVl - (lossmp + Tmassmp)                                       !(ug)|mass balance for MPH compartments
    tmassra    = AplasmaRAd+AplasmaRAl                                                          !(ug)|total amount of RA in the system
    Totalbal   = -Axl*(1-F)-Axd*(1-F)+Dose_Md +Dose_Ml +IVdosed +IVdosel-(ARAurined+ARAurinel)*(233.3062/220)-TMASSmp-TmassRA*(233.3062/220) -ASId-ASTd-Ametd-ASIl-ASTl-Ametl !(ug)|Total mass balance for single oral dose plus iv
    !!Totalbal = -Axl*(1-F)-Axd*(1-F)+Dose_Md*count +Dose_Ml*count +IVdosed +IVdosel-(ARAurined+ARAurinel)*(233.3062/220)-TMASSmp-TmassRA*(233.3062/220) -ASId-ASTd-Ametd-ASIl-ASTl-Ametl !(ug)|Total mass balance for multiple oral dose plus iv
    balra      = Amet_ral+Amet_rad+Axl*F*(220/233.3062)+Axd*F*(220/233.3062)-TmassRA-ARAurined-ARAurinel                                                      !(ug)|Mass balance for RA
    gut        = (Axd+Axl)/(Axd+Axl+Amet_liverd +Ametd+ Amet_liverl+Ametl+1e-34)                !(no unit)|Percentage of total MPH metabolized subject to gut metabolism
    met        = (ametd+ametl+Axd*(1-F)+Axl*(1-F))/(Axd+Axl+Amet_liverd +Ametd+ Amet_liverl+Ametl+1e-34)                                                      !(no unit)|Percentage of total MPH metabolized subject to oxidation

    END ! DERIVATIVE 	
    !  Add discrete events here as needed
    !  DISCRETE
    !  END

    ! code that is executed once at each communication interval goes here
    TERMT (T.GE.TSTOP, 'checked on communication interval: REACHED TSTOP')

    END ! DYNAMIC

    TERMINAL
    ! code that is executed once at the end of a simulation run goes here
  
    END ! TERMINAL

    END ! PROGRAM
