# Supplementary material for: Development of a Physiologically Based Model to Describe the Pharmacokinetics of Methylphenidate in Juvenile and Adult Humans and Nonhuman Primates
Source: PLoS One. 2014 Sep 3;9(9):e106101. doi: 10.1371/journal.pone.0106101 (PMC4153582; doi:10.1371/journal.pone.0106101)
Supplement: Text S3 — PBPK model code for physiological parameter estimation in children. (TXT) [file pone.0106101.s012.txt]

    PROGRAM
   
    !Codes for the estimation of physiological parameters for children (M, male; F, female). 

    INITIAL

    CONSTANT age                    = 10      !(year)
    
    !Estimation of QC (L/h) 
    CONSTANT y0_QC_M                = 79.7195  
    CONSTANT a_QC_M                 = 19.2943 
    CONSTANT b_QC_M                 = -0.5954 
    CONSTANT c_QC_M                 = 0.0501
    CONSTANT y0_QC_F                = 78.5177 
    CONSTANT a_QC_F                 = 6.9146 
    CONSTANT b_QC_F                 = 2.6301  
    CONSTANT c_QC_F                 = -0.1122
    
    !Estimation of brain blood flow (L/h) 
    CONSTANT y0_QBrain_M            = 25.2643
    CONSTANT a_QBrain_M             = 14.5166 
    CONSTANT b_QBrain_M             = -1.6861  
    CONSTANT c_QBrain_M             = 0.0537
    CONSTANT y0_QBrain_F            = 24.0103 
    CONSTANT a_QBrain_F             = 12.9428 
    CONSTANT b_QBrain_F             = -1.4845 
    CONSTANT c_QBrain_F             = 0.0462
    
    CONSTANT QFatC                  = 0.053               !(%QC)         |Fractional blood flow to the fats 
    Constant QgonadC                = 0.00054             !(%QC)         |Fractional blood flow to the goands
    CONSTANT QHeartC                = 0.038               !(%QC)         |Fractional blood flow to the heart
    TABLE    QliverC, 1,12/4,5,	6,7,8,9,10,11,12,13,14,15,19.5,19.5,19.5,19.5,19.5,39.9,39.9&
             ,39.9,39.9,54.9,54.9,54.9/                   !(%QC)         |Fractional blood flow to the liver
    
  
    !Estimation of plasma volume  
    CONSTANT a_VPlasma_M            = 0.8139 
    CONSTANT b_VPlasma_M            = 1.9224
    CONSTANT a_Vplasma_F            = 0.7988
    CONSTANT b_VPlasma_F            = 1.9314

    TABLE    VfatC, 1,3/6, 10, 14,3.68, 6.25, 11.49/      !estimation of fractional Volume of the fat

    !Estimation of liver volume  
    CONSTANT y0_Liver_M             = 157.52 
    CONSTANT a_Liver_M              = 262.02 
    CONSTANT b_Liver_M              = -65.624
    CONSTANT c_Liver_M              = 7.9052
    CONSTANT d_Liver_M              = -0.3975
    CONSTANT e_Liver_M              = 0.0072
    CONSTANT y0_Liver_F             = 139.65
    CONSTANT a_Liver_F              = 251.9
    CONSTANT b_Liver_F              = -59.539 
    CONSTANT c_Liver_F              = 7.0134
    CONSTANT d_Liver_F              = -0.3396  
    CONSTANT e_Liver_F              = 0.0057    

    !Estimation of heart volume  
    CONSTANT y0_Heart_M             = 20.364
    CONSTANT a_Heart_M              = 32.213
    CONSTANT b_Heart_M              = -5.7113
    CONSTANT c_Heart_M              = 0.5051
    CONSTANT d_Heart_M              = -0.0132
    CONSTANT e_Heart_M              = 0
    CONSTANT y0_Heart_F             = 21.509
    CONSTANT a_Heart_F              = 28.486
    CONSTANT b_Heart_F              = -5.5116 
    CONSTANT c_Heart_F              = 0.6539
    CONSTANT d_Heart_F              = -2.97679E-2
    CONSTANT e_Heart_F              = 4.246E-4 
     
    !Estimation of brain volume 
    CONSTANT a_Brain_M              = 10000
    CONSTANT b_Brain_M              = 0.213
    CONSTANT c_Brain_M              = 6.030
    CONSTANT d_Brain_M              = 6.895
    CONSTANT a_Brain_F              = 10000
    CONSTANT b_Brain_F              = 0.226
    CONSTANT c_Brain_F              = 6.521
    CONSTANT d_Brain_F              = 7.514

    !Estimation of gonads volume  
    CONSTANT y0_Gonads_M            = 1.78 
    CONSTANT a_Gonads_M             = 1.0584
    CONSTANT b_Gonads_M             = -0.104
    CONSTANT c_Gonads_M             = -0.01
    CONSTANT d_Gonads_M             = 0.0013
    CONSTANT y0_Gonads_F            = 2.1725
    CONSTANT a_Gonads_F             = 0.2333
    CONSTANT b_Gonads_F             = 0.0412 
    CONSTANT c_Gonads_F             = 0.0044
    CONSTANT d_Gonads_F             = 0
    
    CONSTANT sex                    = 1          ! 1 for Male and 2 for Female
    CONSTANT BW                     = 54.9       ! (kg)

    END 
 
	
    DYNAMIC
		ALGORITHM IALG      = 2
		NSTEPS    NSTP      = 1
		MAXTERVAL MAXT      = 1.0e9
		MINTERVAL MINT      = 1.0e-9
		
    DERIVATIVE

    If (sex .Eq. 1) Then
      QC                    = y0_QC_M+a_QC_M*age+b_QC_M*(age^2)+c_QC_M*(age^3)
      Qbrain                = y0_QBrain_M+a_QBrain_M*age+b_QBrain_M*(age^2)+c_QBrain_M*(age^3)
      Vliver1               = y0_Liver_M +a_Liver_M*age+b_Liver_M*(age^2)+c_Liver_M*(age^3)+d_Liver_M*(age^4)+e_Liver_M*(age^5)
      Vliver                = Vliver1*0.001                   !(L)|Volume of the liver
      Vheart1               = y0_Heart_M +a_Heart_M*age+b_Heart_M*(age^2)+c_Heart_M*(age^3)+d_Heart_M*(age^4)+e_Heart_M*(age^5)
      Vheart                = Vheart1*0.001                   !(L)|Volume of the heart
      Vbrain1               = a_Brain_M*((age+ b_Brain_M)/(c_Brain_M+ d_Brain_M*age))
      Vbrain                = VBrain1*0.001                   !(L)|Volume of the brain
      Vgonads1              = y0_Gonads_M +a_Gonads_M*age+b_Gonads_M*(age^2)+c_Gonads_M*(age^3)+d_Gonads_M*(age^4)
      Vgonad                = Vgonads1*0.001                  !(L)|Volume of the gonads
      Vplasmalg             = a_VPlasma_M*log10(BW)+b_VPlasma_M
      Vplasmaa              = 10^(Vplasmalg)
      Vplasma               = Vplasmaa*0.001                  !(L)|Volume of the plasma
    Else
      QC                    = y0_QC_F+a_QC_F*age+b_QC_F*(age^2)+c_QC_F*(age^3)                                                         !(L/h)|Cardiac Output
      Qbrain                = y0_QBrain_F+a_QBrain_F*age+b_QBrain_F*(age^2)+c_QBrain_F*(age^3)                                         !(L/h)|blood flow to the brain
      Vliver1               = y0_Liver_F +a_Liver_F*age+b_Liver_F*(age^2)+c_Liver_F*(age^3)+d_Liver_F*(age^4)+e_Liver_F*(age^5)    !(ml)|Volume of the liver
      Vliver                = Vliver1*0.001                   !(L)|Volume of the liver
      Vheart1               = y0_Heart_F +a_Heart_F*age+b_Heart_F*(age^2)+c_Heart_F*(age^3)+d_Heart_F*(age^4)+e_Heart_F*(age^5)    !(ml)|Volume of the heart
      Vheart                = Vheart1*0.001                   !(L)|Volume of the heart
      Vbrain1               = a_Brain_F*((age+ b_Brain_F)/( c_Brain_F+ d_Brain_F*age))                                                 !(ml)|Volume of the brain
      Vbrain                = VBrain1*0.001                   !(L)|Volume of the brain
      Vgonads1              = y0_Gonads_F+a_Gonads_F*age+b_Gonads_F*(age^2)+c_Gonads_F*(age^3)+d_Gonads_F*(age^4)                 !(ml)|Volume of the gonads
      Vgonad                = Vgonads1*0.001                  !(L)|Volume of the gonads
      Vplasmalg             = a_VPlasma_F*log10(BW)+b_VPlasma_F
      Vplasmaa              = 10^(Vplasmalg)
      Vplasma               = Vplasmaa*0.001                  !(L)|Volume of the plasma
    ENDIF
  
      Qliver                = QliverC(age)                            !(L/h)|Blood flow to the liver
      Vfat                  = VfatC(age)                              !(L)  |Volume of the fat
      QFat                  = QFatC*QC                                !(L/h)|Blood flow to the fat
      QS                    = 0.24*QC - QFat-Qheart                   !(L/h)|Blood flow to the slowly perfused tissues 
      QR                    = 0.76*QC - QLiver - Qgonad - Qbrain      !(L/h)|Blood flow to the rapidly perfused tissues 
      Qgonad                = QgonadC*QC                              !(L/h)|Blood flow to the gonads 
      QHeart                = QHeartC*QC                              !(L/h)|Blood flow to the heart 
      VS                    = 0.60*BW -VFat-Vheart                    !(L)  |Volume of the slowly perfused tissues 
      VR                    = 0.33*BW -VLiver-Vplasma -Vgonad-Vbrain  !(L)  |Volume of the rapidly perfused tissues
   
               !!!!!!!!!!!!!!!!!!!!!!!the rest codes are the same as the adult humans and adult and young monkeys!!!!!!!!!!!!!!!!!!!!!!!
